# Supplementary material for: Impact of Treatment Package Time on Survival in Patients with Head and Neck Adenoid Cystic Carcinoma
Source: Cancers (Basel). 2026 Mar 3;18(5):816. doi: 10.3390/cancers18050816 (PMC12984734; doi:10.3390/cancers18050816)
Supplement: Supplementary file 1 [file cancers-18-00816-s001.zip]

Archive with 1 entries (1 files):
- cancers-4134156-supplementary.pdf
